# Supplementary material for: Proton Pump Inhibitor Use and Survival Outcomes in Patients with Advanced Non-Small-Cell Lung Cancer Receiving Immunotherapy: A Real-World Study
Source: Medicina (Kaunas). 2026 Jul 21;62(7):1413. doi: 10.3390/medicina62071413 (PMC13413673; doi:10.3390/medicina62071413)
Supplement: Supplementary file 1 [file medicina-62-01413-s001.zip]

Archive with 1 entries (1 files):
- medicina-4437341-supplementary.pdf
